# Supplementary material for: Engineering multiple levels of specificity in an RNA viral vector
Source: Nat Commun. 2026 Apr 2;17:4758. doi: 10.1038/s41467-026-71033-7 (PMC13216580; doi:10.1038/s41467-026-71033-7)
Supplement: Supplementary file 4 — Supplementary Movies 1 and 2 [file 41467_2026_71033_MOESM4_ESM.zip]

Archive with 4 entries (4 files):
- supplementaryMovie1.m4v
- __MACOSX/._supplementaryMovie1.m4v
- supplementaryMovie2.m4v
- __MACOSX/._supplementaryMovie2.m4v
